# Supplementary material for: Incidence of Pneumocystis Pneumonia in Immunocompromised Patients without Human Immunodeficiency Virus on Intravenous Pentamidine Prophylaxis: A Systematic Review and Meta-Analysis
Source: J Fungi (Basel). 2023 Mar 25;9(4):406. doi: 10.3390/jof9040406 (PMC10144649; doi:10.3390/jof9040406)
Supplement: Supplementary file 1 [file jof-09-00406-s001.zip]

Archive with 1 entries (1 files):
- jof-2250301-supplementary.pdf
